# Supplementary material for: Mast Cell-Derived SAMD14 Is a Novel Regulator of the Human Prostate Tumor Microenvironment
Source: Cancers (Basel). 2021 Mar 11;13(6):1237. doi: 10.3390/cancers13061237 (PMC7999778; doi:10.3390/cancers13061237)
Supplement: Supplementary file 1 [file cancers-13-01237-s001.zip]

Archive with 3 entries (3 files):
- Cancers_1133487_Supplementary Material and Methods.docx
- Cancers_1133487_Supplementary tables.xlsx
- cancers-1133487supplpublish (1).pdf
